# Supplementary material for: Decoding the formation of barred olivine chondrules: Realization of numerical replication
Source: Sci Adv. 2025 May 23;11(21):eadw1187. doi: 10.1126/sciadv.adw1187 (PMC12101491; doi:10.1126/sciadv.adw1187)
Supplement: Supplementary file 2 — Movie S1 [file sciadv.adw1187_movie_s1.zip]

Archive with 1 entries (1 files):
- sciadv.adw1187_movie_s1.mp4
